# Supplementary material for: Prediction of Healthy Pregnancy Outcomes in Women with Overweight and Obesity: The Role of Maternal Early-Pregnancy Metabolites
Source: Metabolites. 2021 Dec 24;12(1):13. doi: 10.3390/metabo12010013 (PMC8780068; doi:10.3390/metabo12010013)
Supplement: Supplementary file 1 [file metabolites-12-00013-s001.zip]

Archive with 1 entries (1 files):
- metabolites-1507977-supplementary.pdf
